# Supplementary material for: Transcription Factor RrANT1 of Rosa rugosa Positively Regulates Flower Organ Size in Petunia hybrida
Source: Int J Mol Sci. 2022 Jan 22;23(3):1236. doi: 10.3390/ijms23031236 (PMC8835453; doi:10.3390/ijms23031236)
Supplement: Supplementary file 1 [file ijms-23-01236-s001.zip]

Archive with 1 entries (1 files):
- ijms-1526575-supplementary.pdf
